# Supplementary material for: DeSUMOylation of a Verticillium dahliae enolase facilitates virulence by derepressing the expression of the effector VdSCP8
Source: Nat Commun. 2023 Aug 10;14:4844. doi: 10.1038/s41467-023-40384-w (PMC10415295; doi:10.1038/s41467-023-40384-w)
Supplement: Supplementary file 3 — Supplementary Data 1 [file 41467_2023_40384_MOESM3_ESM.xlsx]

## Sheet: Sheet1
Supplementary data 1. Primers used in this study.
	Primers	Sequences (5’→3’)	Application
	EGFPprobe-F	TCCAGGAGCGCACCATCTT	T-DNA insertion mutant identification
	EGFPprobe-R	TCGTCCATGCCGTGAGTGA
	UlpBprobe-F1	CCGAGGACGAGAAGCACC
	UlpBprobe-R1	GGGCGAGACTTGACCATT
	S1-sp-R	CAAACATTATCTCAGCATGACT	Detection of VdSUMO
	S1-F	ATGTCCGCGGAACAAGAGA
	S2-sp-R	TCGCCGTGGGGGTGGCGCA
	S2-F	AGCATGAGAACGGCAGTC
	PGKO-UlpB-5F	TTCGAGCTCGCTGAGGGTTTAATTAAGG	pGKO-VdUlpB construct
		GATCTTTCCGTGAGT
	PGKO-UlpB-5R	GATGGGCCCGCTGAGGACTTAATTAAG
		ATGTTGTATATACATC
	PGKO-UlpB-3F	CCGACTAGTGCTGAGGCATTAATTAATA
		CCCCGGCGTGGGCAG
	PGKO-UlpB-3R	ACGAAGCTTGCTGAGGTCTTAATTAATA
		TGGAGCGTCACCAAG
	PGKO-Ubc9-5F	TCGAGCTCGCTGAGGGTTTAATTAATGT	pGKO-VdUbc9 construct
		CCTCAACTGCAGCA
	PGKO-Ubc9-5R	ATGGGCCCGCTGAGGACTTAATTAACTC
		GTGCTAGTTGCTGG
	PGKO-Ubc9-3F	CGACTAGTGCTGAGGCATTAATTAATCG
		GAGTCGTCTCTGGA
	PGKO-Ubc9-3R	CGAAGCTTGCTGAGGTCTTAATTAAAAT
		GTACGAACGACGAT
	PGKO-UlpA-5F	AATTCGAGCTCGCTGAGGGTTTAATTAAA	pGKO-VdUlpA construct
		GCCACGCTTTATTCAAC
	PGKO-UlpA-5R	ATGGGCCCGCTGAGGACTTAATTAAAGC
		TTGCAGTGCGTAGGAG
	PGKO-UlpA-3F	CGACTAGTGCTGAGGCATTAATTAAGAT
		GACGAGGGTTCAATGG
	PGKO-UlpA-3R	CACGAAGCTTGCTGAGGTCTTAATTAATTG
		TCGTTTGCTCCACTCC
	UlpBprobe-F2	AGACAACGCCGTTCCAACG	deletion mutant identification
	UlpBprobe-R2	GTCTCGCAGCGTCAGTGTC
	Ubc9probe-F	CTTGCTGACGCGTGTACA
	Ubc9probe-R	TCTTCTCGTATTCGCTCTT
	Pro-UlpB-F	AAACGACGGCCAGTGCCAAGCTTATGC	pNEO-VdUlpB-HA construct
		CTGGCTTACATTAA
	UlpB-R	AACATCGTATGGGTACATGGATCCTGCA
		TAAGGATATTCGCT
	3HA-F	ATGTACCCATACGATGTT
	3HA-R	CTAAGCGTAATCTGGAAC
	Ter-UlpB-F	GTTCCAGATTACGCTTAGTACCCCGGCG
		TGGGCAGG
	Ter-UlpB-R	GGCGGCTGTCTAGAACTAGAATTCTGAC
		CAAAGGGTCGGCC
	UlpBm-F	TTCAGCAGCAGCGGTATCTAC	pNEO-VdUlpBm-HA construct
	UlpBm-R	GTAGATACCGCTGCTGCTGAA
	Strep-S-F	ACCCCCAGTTCGAGAAGGGATCCATGTC	pNEO-Olic-Strep-VdSUMO construct
		TGCTGAGCATGAG
	Strep-S-R	TCTTATCTACATACGCTAGGATCCTCA
		ACAACCACCAACTTG
	UlpB-GFP-F	ACATCACAATCGATCCAATTAATTAAC	pNEO-VdUlpB-GFP and pNEO-VdUlpBΔN-GFP constructs
		ATGGGGTCAAAAAAACAT
	UlpB-GFP-R	CTCGCCCTTGCTCACCATGTTAATTAA
		TGCATAAGGATATTCGCT
	UlpBΔN-GFP-F	ACATCACAATCGATCCAATTAATTAAC
		ATGCTTAGAGATCGAATGAAA
	pET-UlpBCD-F	GGACAGCAAATGGGTCGCGGATCCTCT	VdUlpBCD expression
		CTTAGAGATCGAATG
	pET-UlpBCD-R	GTGGTGGTGGTGGTGGTGCTCGAGTTAC
		GCTTTGGCGTCTT
	pET-UlpBCDm-F	TCAGCAGCAGCGGTATCTA	VdUlpBCDm expression
	pET-UlpBCDm-R	TAGATACCGCTGCTGCTGA
	pET-SUMOHA-F1	TGGAGCCACCCGCAATTTGAAAAGATG	Strep-pre-SUMO, Strep-SUMO, Strep-VdEno and Strep-VdEnoBD expression
		TCCGCGGAACAAGA
	pET-F2	GGACAGCAAATGGGTCGCGGATCCTGG
		AGCCACCCGCAATT
	pET-SUMOHA-R	GTGGTGGTGGTGGTGGTGCTCGAGCTAA
		GCGTAATCTGGTA
	pET-SUMO-F1	TGGAGCCACCCGCAATTTGAAAAGATG
		TCTGCTGAGCATGAG
	pET-SUMO-R	CAGTGGTGGTGGTGGTGGTGCTCGAGTC
		AACCACCAACTTGTTC
	pET-Eno-F1	TGGAGCCACCCGCAATTTGAAAAGATG
		GCCATCAAGAAGAT
	pET-Eno-R	GTGGTGGTGGTGGTGGTGCTCGAGTTAC
		AACCACCAACTTGTTC
	pET-EnoBD-F1	TGGAGCCACCCGCAATTTGAAAAGATG
		CTCATCAAGCTCGATGGCAC
	pET-EnoBD-R	GTGGTGGTGGTGGTGGTGCTCGAGTTAC
		ATGGCAATGTTCATCTT
	Eno(96K-R)-F	TCCTCATCAGACTCGATGGC	VdEno SUMOylation site-directed mutagenesis
	Eno(96K-R)-R	CCATCGAGTCTGATGAGGA
	Eno(254K-R)-F	AGTTCTACAGAGAGGACG
	Eno(254K-R)-R	CGTCCTCTCTGTAGAACT
	Eno(259K-R)-F	GAGGACGCCAAGAGATAC
	Eno(259K-R)-R	GTATCTCTTGGCGTCCTC
	Eno(313K-R)-F	TACTTCTACAGAGCCCAGGAC
	Eno(313K-R)-R	GTCCTGGGCTCTGTAGAAGTA
	Eno(434K-R)-F	ACTTCCGCAGATCTGTCAA
	Eno(434K-R)-R	TTGACAGATCTGCGGAAGT
	Eno-Tu-F	TCACCGTCAAACCTCTAGAGGAT	pSul-VdEno-TuroID-strep construct
		CCATGGCCATCAAGAAGATT
	Eno-Tu-R	CCGAGCCCGAGGTCGAGCCCGAGC
		CCAGGTTGACAGACTTGCG
	E-TubID-F	GGGCTCGACCTCGGGCTCGGGCAA
		AATGAAGGACAACACCGTC
	E-TubID-R	GCGGCCGCTATAATCGAATTCTCA
		CTTCTCGAACTGGGG
	pHPro-Eno-F	AGGTCGACGATTCCCGGGTTAATTAAAC	pHph-VdEno-Flag construct
		CTGAAATACGGTGGCG
	pHEno-R	GTCGCCTCCCGCGGCCGCCAGGTTGACA
		GATCTGCG
	3Flag-F	GCGGCCGCGGGAGGCGACTACAAAGAC
		CATGAT
	3Flag-R	GTCCACCATGATGCGGCCGCCTACTTAT
		CGTCATCGTC
	pHTer-Eno-F	TAAGTAGGCGGCCGCATCATGGTGGAC
	pHTer-Eno-R	CCTCTAGAGATTACTAGTTTAATTAAGG
		TTGACCAGCAAACAGT
	pNPro-Eno-F	AAAACGACGGCCAGTGCCAAGCTTTGC	pNAT-VdEno-GFP construct
		TGCAGGCGATTAAG
	pNEno-R	CCGAGCCCGAGGTCGAGCCCGAGCCCA
		GGTTGACAGACTTGC
	IGFP-F	GGGCTCGACCTCGGGCTCGGGCAAAAT
		GGTGAGCAAGGGCGA
	IGFP-R	TGTCTGGTCCACCATGATTTACTTGTAC
		AGCTCGT
	pNTer-Eno-F	ACGAGCTGTACAAGTAAATCATGGTGG
		ACCAGACA
	pNTer-Eno-R	CTCCTTCAATATCAGTTGGAATTCGGTT
		GACCAGCAAACAG
	Probe-F	CTGCTCGTTCGGGCCTGC	EMSA
	Probe-R	ACAACAGCGCCGCCTTCA
	Nonprobe- F	GACGGTCGCGGCTGGAGGGGTATACGA
		GCGTCGTGCTACGTCATGGTCCT
	Nonprobe- R	AGGACCATGACGTAGCACGACGCTCGT
		ATACCCCTCCAGCCGCGACCGTC
	Pro-SCP8-F	TAAAACGACGGCCAGTGCCAAGCTTGA	pNEO-VdSCP8-HA construct
		CGAGATGCGTCAGCAG
	Pro-SCP8-R	GAGAAGTGAGGTGTGCATCGTGAG
		TGTGACGATGTG
	Ter-SCP8-F	ACGTTCCAGATTACGCTTAGGGGGCT
		AAGCTATGCCAA
	Ter-SCP8-R	GGCGGCTGTCTAGAACTAGAATTC
		AGTTGTCTTTGATCAAGC
	SCP8q-F	GCCCGATTGCAGCTTTG	ChIP-qPCR
	SCP8q-R	GTGTTCGAGAAGTTTGTGCC
	SCP8probe-F	GACCTGCTTCTCAACAACCTC	VdSCP8 expression
	SCP8probe-R	GGTAGTCAACATCGCCGTAG
	Elf-a	TGGAGATACCAGCCTCGAAC	RT-qPCR
	Elf-s	CCATTGATATCGCACTGTGG
	UlpB-Ex-F	CCGTCGCCATCGCCAAGCGTG
	UlpB-Ex-R	CGTCGTCGCTGTCTATAGCTT
	SCP8-Ex-F	ACTTCCACGCCAACTACATCT
	SCP8-Ex-R	CTAGGCGCACCCTCGGGAAC
	Ubc9-Ex-F	GATCTGAAGGTGTGGGACTG
	Ubc9-Ex-R	GTATTCAGCAGCTCTTGGAT
	Eno-Ex-F	TTCTCACCGAGACTGGCCTTC
	Eno-Ex-R	GCAGGGCCAATGACAGTGTTGA
	GhUBQ7-F	GAAGGCATTCCACCTGACCAAC
	GhUBQ7-R	CTTGACCTTCTTCTTCTTGTGCTTG
	ITS1-F	AAAGTTTTAATGGTTCGCTAAGA
	ST-VE1-R	CTTGGTCATTTAGAGGAAGTAA
	1300-Eno-F	GGGTTCGAAATCGATGGATCCTAATGG	Promoter-luciferase assay
		CCATCAAGAAGATTC
	1300-Eno-R	GTCCTAGGCTACGTAGGATCCCAGGTT
		GACAGACTTGCGG
	pLO-SCP7-Luc-F	GACAATCTGATCTCTAGGAAGCTT
		TCCGCGAACAAAATCAAT
	pLO-SCP7-Luc-R	GTTTTTGGCGTCTTCCATCTCGAGGGT
		GAAAATATTTCGGGG
	pLO-SCP8-Luc-F	GACAATCTGATCTCTAGGAAGCTTGAGA
		TTGAGTCACTGAGG
	pLO-SCP8-Luc-R	GTTTTTGGCGTCTTCCATCTCGAGCGT
		GAGTGTGACGATGTG
	pLO-SCP9-Luc-F	GACAATCTGATCTCTAGGAAGCTT
		GTCTTTACTAACATGGGT
	pLO-SCP9-Luc-R	GTTTTTGGCGTCTTCCATCTCGAGTCT
		CAAGGGAAGGGGGGT
	pLO-SCP10-Luc-F	GACAATCTGATCTCTAGGAAGCTT
		TCGACGAACGCGATCCAC
	pLO-SCP10-Luc-R	GTTTTTGGCGTCTTCCATCTCGAGGGC
		GAAGGTGAAATCAGG
	pLO-SCP41-Luc-F	GACAATCTGATCTCTAGGAAGCTT
		TTGGTGTCGTGAACAAGA
	pLO-SCP41-Luc-R	GTTTTTGGCGTCTTCCATCTCGAGTGT
		CTGGTCGAAGGAGCT
	pLO-SCP1-Luc-F	GACAATCTGATCTCTAGGAAGCTTTCTG
		ATGCCTTGTGTTGA
	pLO-SCP1-Luc-R	GTTTTTGGCGTCTTCCATCTCGAGGTT
		GCTTTGTGAATTGAT
