# Supplementary material for: DeSUMOylation of a Verticillium dahliae enolase facilitates virulence by derepressing the expression of the effector VdSCP8
Source: Nat Commun. 2023 Aug 10;14:4844. doi: 10.1038/s41467-023-40384-w (PMC10415295; doi:10.1038/s41467-023-40384-w)
Supplement: Supplementary file 4 — Source Data [file 41467_2023_40384_MOESM4_ESM.xlsx]

## Sheet: Figure 1a
Figure 1a

## Sheet: Figure 1d
Figure 1d
Disease grades Strains	0			1			2			3			4
Mock	100	100	100	0	0	0	0	0	0	0	0	0	0	0	0
V592	11.1111	19.4444	25	16.6667	16.6667	2.77778	0	0	5.55556	2.77778	0	5.55556	69.4444	63.8889	61.1111
VdΔulpb	91.6667	88.8889	94.4444	8.33333	8.33333	5.55556	0	2.77778	0	0	0	0	0	0	0
VdΔulpb/UlpBm	80.5556	83.3333	97.2222	8.33333	16.6667	2.77778	8.33333	0	0	2.77778	0	0	0	0	0
VdΔulpb/UlpB	2.77778	11.1111	19.4444	13.8889	5.55556	11.1111	11.1111	2.77778	0	5.55556	2.77778	0	66.6667	77.7778	69.4444
Two-tailed unpaired t-test
V592 vs VdΔulpb					V592 vs VdΔulpb/UlpBm
P value	< 0.0001				P value	0.0005
P value summary	****				P value summary	***
Significantly different? (P < 0.05)	Yes				Significantly different? (P < 0.05)	Yes

## Sheet: Figure 1e
Figure 1e

## Sheet: Figure 2a
Figure 2a

## Sheet: Figure 2b
Figure 2b

## Sheet: Figure 2c
Figure 2c

## Sheet: Figure 2d
Figure 2d

## Sheet: Figure 3b
Figure 3b

## Sheet: Figure 3c
Figure 3c

## Sheet: Figure 4a
Figure 4a	Figure 4a

[truncated: 38 more sheets: Figure 4b, Figure 4c, Figure 4d, Figure 5b, Figure 5d, Figure 6a, Figure 6b, Figure 6c, Figure 6d, Figure 6e, Supplemental Fig.1b, Supplemental Fig.1d, Supplemental Fig.1g, Supplemental Fig.1h, Supplemental Fig.1j, Supplemental Fig.2b, Supplemental Fig.2c, Supplemental Fig.2d, Supplemental Fig.2e, Supplemental Fig.3 …]
